# Supplementary material for: The taste of ribonucleosides: Novel macronutrients essential for larval growth are sensed by Drosophila gustatory receptor proteins
Source: PLoS Biol. 2018 Aug 7;16(8):e2005570. doi: 10.1371/journal.pbio.2005570 (PMC6080749; doi:10.1371/journal.pbio.2005570)
Supplement: S2 Data — (XLSX) [file pbio.2005570.s006.xlsx]

## Sheet: 1b
	1b
	Days	Agarose	deoxy ribose	arabinose	RNA	ribose	fructose	glucose
	0	100	100	100	100	100	100	100
	1	85	49.2857	63	91.25	88.3333	95.8333	95
	2	68.5714	32.5	44.5	85	73.3333	82.8571	92.5
	3	50	21.25	24.5455	56.25	55	77.8571	80
	4	21.4286	7.5	4	31.4286	39	48.3333	68
	5	2.85714	5	1.5	19.375	20.8333	31.4286	42.5
	6	0	0	0.714286	3.75	10.8333	21.4286	30
	7	0	0	0	1.875	7	9.16667	13.75
	8	0	0	0	0	6.25	0	0
Mean		36.4286	23.9484	26.4733	43.2143	44.5093	51.8783	57.9722
SD		40.2353	33.2724	35.8172	40.757	36.2911	38.3339	37.5059
SEM		13.4118	11.0908	11.9391	13.5857	12.097	12.778	12.502
