# Supplementary material for: The taste of ribonucleosides: Novel macronutrients essential for larval growth are sensed by Drosophila gustatory receptor proteins
Source: PLoS Biol. 2018 Aug 7;16(8):e2005570. doi: 10.1371/journal.pbio.2005570 (PMC6080749; doi:10.1371/journal.pbio.2005570)
Supplement: S3 Data — (XLSX) [file pbio.2005570.s007.xlsx]

## Sheet: 4a
	4a
		Control						∆Gr28					Gr28a-rescue
	pre-exposure	PC light- alone	Ribose	RNA	deoxy-ribose		pre-exposure	PC light- alone	Ribose	RNA		pre-exposure	PC light- alone	Ribose	RNA
	0.023607	0.040241	0.239897	0.421278	0.146774		0.047376	0.030752	0.136212	0.023776		0.020354	0.038553	0.141527	0.081354
	0.008099	0.042116	0.446565	0.224768	0.040603		0.052079	0.024491	0.020439	0.029011		0.191233	0.04071	0.287032	0.297654
	0.024406	0.143939	0.132106	0.277836	0.013041		-0.02007	0.01233	0.001194	0.090221		0.004473	0.02585	0.386203	0.224485
	0.00414	0.044811	0.252327	0.282441	0.138691		0.043343	0.020797	0.013849	0.072773		0.0147	0.021925	0.264848	0.085785
		0.071593	0.075829				0.051583		0.126093	0.025886		0.076947		0.175671	0.08887
		-0.00424					0.055486		0.011768	0.037763		0.006573			0.614544
		0.020797										0.00414			0.279186
		0.01233													0.296313
															0.426341
Mean	0.015063	0.0464484	0.229345	0.301581	0.0847772		0.0382995	0.0220925	0.0515925	0.0465717		0.0454886	0.0317595	0.251056	0.266059
SD	0.0104579	0.0456509	0.142168	0.0839797	0.0679405		0.0289016	0.00769685	0.0620192	0.0280189		0.0691823	0.00927187	0.0967325	0.176408
SEM	0.00522893	0.01614	0.0635793	0.0419899	0.0339703		0.011799	0.00384842	0.0253192	0.0114387		0.0261485	0.00463593	0.0432601	0.0588025

## Sheet: 4b
		4b
		UAS-CAMPARI,Gr43a-Gal4						UAS-CAMPARI, UAS-Gr28a,Gr43a-Gal4						UAS-CAMPARI, UAS-Gr28ba,Gr43a-Gal4						UAS-CAMPARI, UAS-Gr28be,Gr43a-Gal4
	pre-exposure	PC light- alone	ribose	RNA	Fructose		pre-exposure	PC light- alone	ribose	RNA	fructose		pre-exposure	PC light- alone	ribose	RNA	fructose		pre-exposure	PC light- alone	ribose	RNA	fructose
	-0.00823	0.001479	0.070788	0.014222	0.325226		0.010369	0.023672	0.11253	0.140936	0.393277		0.013739	0.005875	0.239891	0.062825	0.238253		0.004774	0.02043	0.272205	0.034198	0.078221
	0.008014	0.006101	0.019401	0.020892	0.148175		0.015465	0.011191	0.105909	0.10463	0.1924		0.010084	0.016541	0.157579	0.0904	0.387407		0.015144	0.010136	0.291343	0.114498	0.084145
	0.008186	0.010463	0.020294	0.030221	0.633591		0.009734	0.00806	0.121953	0.113661			0.008203	0.02486	0.133304	0.084558			0.017138	0.013843	0.057724	0.150496	0.751495
	-0.00432	-0.00429	0.048069	0.019272	0.284727		0.01074	-0.00596	0.143021	0.118591			0.002285	0.037734	0.160318	0.090549			-0.00443	0.024568	0.145823	0.112843	0.186971
	0.002428	0.01036	0.03781	0.007987	0.197176		0.007978	0.000983	0.0952033	0.115603			0.019539		0.145702	0.178542			0.005883	0.036022	0.069241	0.069715	0.152138
	0.007924						0.010094	0.028041	0.0960982	0.174227			0.000688			0.236073				0.015712		0.072712	0.18457
	0.008006						0.022254	-0.01205	0.267208	0.0881172						0.13343						0.183791	0.13309
	0.00137						0.014301			0.109571												0.192344
	0.204613						-0.00357															0.15037
							0.004157
							0.007706
							0.005525
							-0.01232
Mean	0.0253323	0.0048226	0.0392724	0.0185188	0.317779		0.00787946	0.00770529	0.13456	0.120667	0.292839		0.00908967	0.0212525	0.167359	0.125197	0.31283		0.0077018	0.0201185	0.167267	0.120107	0.224376
SD	0.0674937	0.00629147	0.0213764	0.00825412	0.189866		0.00859591	0.0147363	0.0607735	0.0261816	0.142041		0.00706359	0.0134576	0.0419371	0.062129	0.105468		0.00871047	0.00928726	0.110086	0.054041	0.236437
SEM	0.0224979	0.00281363	0.00955982	0.00369136	0.0849105		0.00238408	0.0055698	0.0229702	0.00925658	0.100438		0.0028837	0.00672879	0.0187548	0.0234826	0.074577		0.00389544	0.00379151	0.0492318	0.0180137	0.0893649

## Sheet: 5b
	5b
	UAS-CAMPARI,Gr28a-Gal4
	pre-exposure	PC light- alone	uridine	inosine	cytidine	Guanosine+25 % DMSO	Adenosine+10% DMSO	25% DMSO	10% DMSO
	-0.00057	0.009809	0.091062	0.534433	-0.00867	0.052632	0.051737	0.053154	0.17766
	0.005041	0.203121	1.0187	0.182438	0.138148	0.036975	0.104724	0.11979	0.094627
	0.011424	0.006698	0.329408	0.136044	0.071144	0.072365	0.049251	0.03701	0.043496
	-0.01272	0.027956	0.106144	0.083098	0.013135	0.03158	0.046256	0.019689	0.059693
	0.00822	0.03295	0.174671	0.198405		0.056428	0.015805	0.129874	0.037439
	0.011593	0.087141	0.124648
	0.015263	0.122445	0.123624
	0.001085	0.040241	0.230398
	0.001736	0.042116
	0.023607	0.143939
	0.008099	0.044811
	0.024406	0.071593
	0.002582	-0.00424
	-0.01092	0.020797
	0.000424	0.01233
	0.002308	0.04071
	0.023665	0.02585
	0.008192	0.021925
	-0.00452
Mean	0.00625868	0.0527884	0.274831	0.226884	0.0534392	0.049996	0.0535546	0.0719034	0.082583
SD	0.0105684	0.0544207	0.310751	0.177693	0.0657547	0.0162587	0.0320875	0.0498727	0.0576073
SEM	0.00242456	0.0128271	0.109867	0.0794667	0.0328773	0.00727113	0.01435	0.0223038	0.0257628
