# Supplementary material for: The taste of ribonucleosides: Novel macronutrients essential for larval growth are sensed by Drosophila gustatory receptor proteins
Source: PLoS Biol. 2018 Aug 7;16(8):e2005570. doi: 10.1371/journal.pbio.2005570 (PMC6080749; doi:10.1371/journal.pbio.2005570)
Supplement: S4 Data — (XLSX) [file pbio.2005570.s008.xlsx]

## Sheet: 5a
	5a
	days to eclosion							relative survival
	SCF	HM	HM∆	HM∆+RNA	HM∆+Ribose 0.5 mM			SCF	HM	HM∆	HM∆+RNA	HM∆+Ribose 0.5 mM
	9	12	15	12	14			77.5	72.5	20	80	25
	9	12	13	11	13			70	75	30	77.5	30
	9	12	15	11	15			82.5	65	30	77.5	47.5
	10	11	14	11	17			95	85	25	70	50
		12	16		15				80	22.5		35
		12	17		16				75	27.5		32.5
		12	14		17				82.5	35		40
		16	13		17				70	25		47.5
		11	15						50	15
		11	15						72.5	25
Mean	9.25	12.1	14.7	11.25	15.5			81.25	72.75	25.5	76.25	38.4375
SD	0.5	1.44914	1.25167	0.5	1.51186			10.5079	9.96173	5.62731	4.33013	9.25217
SEM	0.25	0.458258	0.395811	0.25	0.534522			5.25397	3.15018	1.77951	2.16506	3.27114

## Sheet: 6b
	6b
		Control				∆Gr28				∆Gr28 g-rescue				HM/HM∆
	HM	HM∆	HM/HM∆		HM	HM∆	HM/HM∆		HM	HM∆	HM/HM∆		HM	HM∆	HM/HM∆
	72.5	35	77.5		62.5	32.5	30		75	40	72.5		77.5	30	72.5
	80	40	82.5		60	45	27.5		80	35	62.5		82.5	27.5	62.5
	80	30	62.5		55	32.5	22.5		62.5	40	72.5		62.5	22.5	72.5
	70	35	62.5		62.5	25	37.5		67.5	30	65		62.5	37.5	65
	75	40	65		72.5	37.5	32.5		70	42.5	70		65	32.5	70
		40			65
Mean	75.5	36.6667	70		62.9167	34.5	30		71	37.5	68.5		70	30	68.5
SD	4.47214	4.08248	9.35414		5.79152	7.37394	5.59017		6.75463	5	4.54148		9.35414	5.59017	4.54148
SEM	2	1.66667	4.1833		2.36438	3.29773	2.5		3.02076	2.23607	2.03101		4.1833	2.5	2.03101
