# Supplementary material for: The taste of ribonucleosides: Novel macronutrients essential for larval growth are sensed by Drosophila gustatory receptor proteins
Source: PLoS Biol. 2018 Aug 7;16(8):e2005570. doi: 10.1371/journal.pbio.2005570 (PMC6080749; doi:10.1371/journal.pbio.2005570)
Supplement: S5 Data — (XLSX) [file pbio.2005570.s009.xlsx]

## Sheet: S2
	S2
				arabinose 25 mM												arabinose 50 mM												arabinose 100 mM										arabinose 500 mM
	2 min	-0.133333		4 min	0.333333		8 min	0		16 min	0.333333		2 min	0.142857		4 min	0.466667		8 min	0.571429		16 min	0.571429		2 min	0.0666667		4 min	0.333333		8 min	0.333333		16 min	0.466667		2 min	0.466667		4 min	0.2		8 min	0.466667		16 min	0.666667
	2 min	-0.2		4 min	-0.785714		8 min	-0.2		16 min	0.166667		2 min	0.2		4 min	0.4		8 min	0.714286		16 min	0.357143		2 min	-0.266667		4 min	-0.0666667		8 min	0.133333		16 min	0.285714		2 min	0.666667		4 min	0.235294		8 min	0.857143		16 min	0.818182
	2 min	0.0666667		4 min	0.133333		8 min	0.133333		16 min	0.0714286		2 min	-0.285714		4 min	-0.0666667		8 min	0.571429		16 min	0		2 min	-0.333333		4 min	0.4		8 min	0.285714		16 min	0.428571		2 min	0.133333		4 min	0.533333		8 min	0.357143		16 min	0.461538
	2 min	-0.2		4 min	-0.4		8 min	-0.0666667		16 min	0.285714		2 min	0.133333		4 min	0.2		8 min	0.428571		16 min	0.2		2 min	0.333333		4 min	0.466667		8 min	0.285714		16 min	0.928571		2 min	0.333333		4 min	0.533333		8 min	0.857143		16 min	0.235294
	2 min	-0.466667		4 min	-0.0769231		8 min	0.2		16 min	0.466667		2 min	-0.133333		4 min	-0.142857		8 min	0.214286		16 min	-0.142857		2 min	0.533333		4 min	-0.133333		8 min	-0.142857		16 min	0		2 min	0.266667		4 min	0.466667		8 min	0.666667		16 min	0.714286
	2 min	0.133333		4 min	0.0714286		8 min	0		16 min	0.133333		2 min	0.466667		4 min	0.266667		8 min	0.6		16 min	0.2		2 min	0.214286		4 min	0.266667		8 min	0.357143		16 min	0.5		2 min	0.666667		4 min	0.666667		8 min	0.733333		16 min	0.714286
	2 min	0.0666667		4 min	0		8 min	0		16 min	-0.285714		2 min	0.0666667		4 min	0.866667		8 min	0.642857		16 min	0.8		2 min	0.733333		4 min	0.428571		8 min	0.5		16 min	0.375		2 min	0.230769		4 min	0.0714286		8 min	0.428571		16 min	0.538462
	2 min	0.133333		4 min	0.2		8 min	0.285714		16 min	0.142857		2 min	0		4 min	0.428571		8 min	0.230769		16 min	0.285714		2 min	-0.428571		4 min	0.230769		8 min	0.285714		16 min	0.5		2 min	0.333333		4 min	0.2		8 min	0.5		16 min	0.230769
	2 min	0.428571		4 min	0.571429		8 min	0.642857		16 min	0.785714		2 min	-0.466667		4 min	-0.0666667		8 min	-0.333333		16 min	-0.333333		2 min	0.214286		4 min	-0.0769231		8 min	0.333333		16 min	0.2		2 min	-0.777778		4 min	-0.285714		8 min	0.466667		16 min	-0.363636
	2 min	-0.75		4 min	-0.25		8 min	-0.2		16 min	-0.0769231		2 min	0.0666667		4 min	0.533333		8 min	0.4		16 min	0.0909091		2 min	-0.0769231		4 min	0.285714		8 min	0.384615		16 min	0.666667		2 min	0.733333		4 min	0.6		8 min	0.714286		16 min	0.6875
	2 min	-0.466667		4 min	-0.533333		8 min	0.266667		16 min	0.466667		2 min	-0.333333		4 min	0.0666667		8 min	-0.2		16 min	0.466667		2 min	-0.214286		4 min	0.214286		8 min	0.6		16 min	0.666667		2 min	0.466667		4 min	0.266667		8 min	0.333333		16 min	0.333333
	2 min	-0.533333		4 min	-0.6		8 min	-0.6		16 min	-0.0666667		2 min	0.0666667		4 min	0.571429		8 min	1		16 min	0.857143		2 min	0.266667		4 min	0.571429		8 min	0.666667		16 min	0.333333		2 min	0.538462		4 min	0.846154		8 min	0.428571		16 min	0.466667
																									2 min	-0.2		4 min	0.533333		8 min	0.6		16 min	0		2 min	0.6		4 min	0.466667		8 min	0.2		16 min	0.466667
																									2 min	-0.0666667		4 min	0.3125		8 min	0.333333		16 min	-0.0666667		2 min	0.4		4 min	0.266667		8 min	0.333333		16 min	0.142857
																									2 min	0.333333		4 min	0.285714		8 min	0.866667		16 min	0.0666667		2 min	0.266667		4 min	0.466667		8 min	0.333333		16 min	0.666667
																									2 min	0.428571		4 min	0.4		8 min	0		16 min	0.571429		2 min	0.333333		4 min	0.666667		8 min	0.230769		16 min	0.818182
																									2 min	0.333333		4 min	0.533333		8 min	0.733333		16 min	0.285714
																									2 min	-0.6		4 min	0.466667		8 min	0.0666667		16 min	0.285714
																									2 min	-0.625		4 min	0.466667		8 min	0.266667		16 min	-0.285714
																									2 min	-0.6		4 min	-0.285714		8 min	-0.0714286		16 min	0.466667
																									2 min	-0.6		4 min	0.142857		8 min	0		16 min	0
																									2 min	0.6		4 min	-0.230769		8 min	0.692308		16 min	0.2
																									2 min	0.571429		4 min	0.75		8 min	0.428571		16 min	0.142857
																									2 min	0.333333		4 min	0.142857		8 min	0.428571		16 min	0.230769
																									2 min	-0.0625		4 min	0.0666667		8 min	0.466667		16 min	0.857143
																									2 min	0.142857		4 min	0.4375		8 min	0.384615		16 min	0.466667
																									2 min	-0.0666667		4 min	0.428571		8 min	0.133333		16 min	0.6875
																									2 min	-0.2		4 min	0.428571		8 min	0.5		16 min	0.357143
																												4 min	-0.142857					16 min	0.4
																																		16 min	0.285714
Mean		-0.160119			-0.111371			0.0384921			0.201923			-0.00634921			0.293651			0.403358			0.279401			0.027291			0.264014			0.351858			0.343426			0.353632			0.387531			0.494185			0.474857
SD		0.343873			0.4092			0.309024			0.28911			0.258863			0.306538			0.378768			0.358176			0.398375			0.262086			0.250148			0.275041			0.348597			0.27671			0.209977			0.308096
SEM		0.0992677			0.118126			0.0892074			0.0834589			0.0747274			0.0884899			0.109341			0.103396			0.0752858			0.0486681			0.0472736			0.0502153			0.0871492			0.0691774			0.0524942			0.0770239
[truncated: 136 more columns]

## Sheet: S3
S3a							S3b
SEX: F=0, M=1 ?=3	100 mM Ribose	400 mM Ribose	800 mM Ribose					100 mM Sucrose	100 mM Sucrose, 100 mM Ribose	100 mM Sucrose, 400 mM Ribose	100 mM Sucrose, 800 mM Ribose
0	0							0.333333	0.666667
0	0.333333							1	1
0	0							0.666667	1
0	0							1	1
0	0							1	1
0	0.333333							0.333333	0.666667
0	0							1	0.666667
0	0							0	0.333333
1	0							0.666667	1
1	0							1	1
1	0							1	1
1	0							0.333333	1
1	0							1	1
1	0							0.333333	0
1	0							0.666667	1
1	0.333333							1	1
0	0							1	1
0	0.333333							0.666667	0
0	0							1	0.666667
0	0							0.666667	0
0	0							1	1
0	0.333333							0.666667	1
0	0							0	1
0	0							0.333333	1
1	0.333333							1	1
1	0.333333							1	1
1	0							1	0.666667
1	0.333333							1	1
1	0							1	1
1	0.333333							1	1
0	0
0	0
0	0
0	0.333333
0	0.333333
0	0.333333
1	0.666667
1	0
1	0.333333
1	0
1	0
1	0
1	0
1	0.333333
0		0								1
0		0								0
0		0								0.333333
0		0.333333								0
0		0								0.666667
0		0								0.333333
0		0								1
0		0								0
0		0								0.666667
0		0								0.666667
0		0.333333								0.333333
0		0								1
1		0								0
1		0								1
1		0								1
1		1								1
1		0								1
1		0								1
1		0								1
1		0								0.666667
1		0.333333								1
1		0.333333								1
1		0								1
1		0.333333								1
0			0					1			1
0			0					1			0.333333
0			0					1			0.666667
0			0					1			0.333333
0			0					0			0
0			0					0			0
0			0					0.333333			1
1			0.333333					1			1
1			0.666667					1			1
1			0.666667					1			1
1			0					1			1
1			0					1			1
1			0					0.666667			0
0			0					0			0
1			0					1			1
1			0.333333					1			1
0		0	0							0	0.666667
0		0	0							0.666667	0.666667
0		0	0							0.333333	0.333333
0		0	0							0.666667	1
0		0.333333	0.333333							0.333333	0.333333
0		0	0							1	1
0		0	0							1	1
0		0.333333	0							0.666667	0.666667
1		0	0.333333							0.333333	1
1		0	0							0.666667	0
1		0	1							0.666667	0.666667
1		0	0							0.666667	1
1		0	0							0.666667	0.666667
1		0	0							1	1
1		0	0							1	1
1		0.333333	0							0.666667	1
1		0	0							1	1
COUNT
101	44	41	33					46	30	41	33
Mean
	0.121212	0.0894309	0.111111					0.753623	0.822222	0.682927	0.707071
SD
	0.177419	0.197546	0.245327					0.354406	0.324401	0.349215	0.379671
SEM
	0.0267469	0.0308515	0.0427059					0.0522544	0.0592273	0.0545382	0.0660922
